# Supplementary material for: Synthesis, Anticancer Potential and Comprehensive Toxicity Studies of Novel Brominated Derivatives of Bacterial Biopigment Prodigiosin from Serratia marcescens ATCC 27117
Source: Molecules. 2022 Jun 9;27(12):3729. doi: 10.3390/molecules27123729 (PMC9227013; doi:10.3390/molecules27123729)
Supplement: Supplementary file 1 [file molecules-27-03729-s001.zip]

Archive with 1 entries (1 files):
- molecules-1739929-supplementary.pdf
